# Supplementary material for: The Biophysical Basis for Karyopherin-Dependent Ebola Virus VP24 Nuclear Transport
Source: Viruses. 2025 Jul 28;17(8):1051. doi: 10.3390/v17081051 (PMC12390655; doi:10.3390/v17081051)
Supplement: Supplementary file 1 [file viruses-17-01051-s001.zip]

Archive with 1 entries (1 files):
- viruses-3654727-supplementary.pdf
